# Supplementary material for: Changes in TCA cycle and TCA cycle-related metabolites in plasma upon citric acid administration in rats
Source: Heliyon. 2021 Dec 4;7(12):e08501. doi: 10.1016/j.heliyon.2021.e08501 (PMC8654791; doi:10.1016/j.heliyon.2021.e08501)
Supplement: Table_S3.xlsx [file mmc3.xlsx]

## Sheet: Sheet1
		Table S3. Quantitative metabolome data of rat plasma obtained by LC-MS study. (unit: μM)
			Control group / sample ID								Citric acid group / sample ID
			1	2	3	4	5	6	7	8	1	2	3	4	5	6	7	8
	Organic acid measurement	Lactate	1920.72	1968.35	2329.76	2591.42	1569.45	2064.56	2060.57	2530.17	1587.42	1701.37	1971.47	2063.97	1616.69	2927.01	1471.94	1971.1
		Citrate	39.0921	61.6668	69.2145	72.9711	74.3358	52.5635	63.4384	60.0138	139.538	136.281	180.775	158.944	99.6019	129.248	72.0115	93.5108
		cis-Aconitate	2.53076	3.2328	3.3613	3.45386	3.48447	2.26807	2.52615	2.63212	7.39211	7.01887	7.77628	7.47614	5.22301	5.88127	2.98475	4.42901
		Isocitrate	6.00111	6.48351	5.55849	6.5787	6.01302	4.35432	5.33911	5.22566	10.4757	8.88356	11.7978	10.8589	9.2561	8.40735	6.33429	7.23603
		α-ketoglutarate	20.8639	26.242	26.5265	25.6633	19.1868	24.2274	18.3389	24.8183	24.6827	30.0058	26.2488	30.9362	20.3324	30.8576	24.11	28.4183
		Succinate	6.91895	5.70366	5.52769	4.54541	3.76977	5.14446	4.01566	3.46728	4.23424	4.47535	5.99657	4.05888	3.44505	3.59037	3.88943	3.94398
		Fumarate	1.29033	1.39563	1.83182	1.65319	1.25167	1.17174	1.13161	1.10266	1.32294	1.6046	1.49434	1.9458	1.00621	2.00791	1.00602	1.68022
		Malate	19.2549	39.0364	47.1509	36.0668	27.4574	31.3531	28.6918	25.3413	37.1052	39.3614	33.8447	46.8304	30.298	47.3099	30.3305	33.5598
		Pyroglutamate	42.8868	18.8048	21.0699	30.3152	19.0714	26.1426	28.853	22.8388	31.8746	12.3063	10.9988	8.55396	13.9887	6.9455	11.3987	12.3693
		Pantothenate	1.46695	0.616581	0.67957	0.68575	0.721137	0.700328	0.631048	0.656902	0.759872	0.603344	0.525342	0.637328	0.628012	0.677983	0.556593	0.621956
	Amino acids measurement	Betaine	186.981	169.309	187.768	154.632	210.272	138.891	126.839	167.44	196.225	157.088	146.561	183.517	179.79	125.008	128.596	133.649
		Phenylalanine	30.3876	30.5935	35.2784	38.3761	33.1358	32.1488	40.4776	31.9513	40.6805	36.4567	36.7769	41.2946	41.1161	40.0225	38.5926	40.7092
		Kynurenine	2.03984	3.84219	4.88288	3.42314	2.03366	1.5809	2.56061	3.3713	3.90519	8.9941	7.98483	6.45336	5.06915	9.1001	5.92486	5.33263
		Trptophan	37.6748	32.3662	44.3222	50.1856	39.9162	42.3187	49.263	46.5383	51.2233	50.4613	51.2121	49.133	52.0777	43.8355	46.7082	54.0224
		Leucine	73.9781	81.3381	103.535	82.3604	86.4845	106.272	108.259	78.1669	111.605	112.83	110.897	109.165	95.5195	95.2672	106.754	109.127
		Creatinine	21.3182	18.2115	23.5872	25.8688	17.869	21.3461	20.6782	21.1301	19.7055	16.4843	15.6128	15.6459	16.0457	18.1661	16.8961	17.5547
		DimethylGlycine	6.07083	7.05323	6.57503	8.37876	9.01517	4.96931	4.84578	6.85329	7.00308	5.65112	5.76757	7.89964	5.77631	6.48721	5.74226	4.56214
		Isoleucine	36.5509	36.64	47.4074	48.1131	39.0795	54.1092	54.1258	38.1294	53.8987	62.8414	56.9984	61.4062	54.3528	52.7843	59.6982	58.7034
		Metionine	29.563	36.3787	36.9861	36.7253	38.1253	35.1232	30.1636	36.009	42.8741	44.5152	47.1642	45.3363	45.4028	41.6763	42.3642	44.6083
		Proline	115.069	101.093	173.714	122.367	136.2	130.307	121.073	127.566	172.574	149.137	130.487	136.411	138.76	116.652	110.468	137.486
		Tyrlsine	37.8584	35.2203	45.3206	44.9631	44.1827	51.8232	37.414	41.8119	49.4469	35.1573	40.793	47.8845	38.5499	49.7311	38.4004	49.0646
		Valine	107.017	104.455	144.084	123.174	111.568	151.028	142.14	115.734	156.436	157.251	140.834	152.33	142.444	136.565	150.486	155.198
		Carnitine	54.0081	46.0096	77.1882	52.9537	38.3627	88.2632	94.708	61.4893	55.9504	57.6354	40.7552	36.7162	52.6235	52.3276	59.8247	79.1165
		Hydroxyroline	61.7503	68.3274	63.3845	62.8636	113.351	67.028	54.1144	52.7731	113.684	62.4559	71.8923	67.4679	54.8351	41.2076	49.6821	43.768
		Choline	7.952	7.80437	8.80569	8.65675	7.89815	7.6242	7.28842	7.41072	8.02268	8.88588	8.06402	7.74766	7.2979	7.97723	8.37157	7.3062
		Creatine	64.5417	156.933	157.076	163.819	171.398	69.3523	90.7038	176.358	273.169	242.292	251.973	284.459	267.556	523.055	243.873	366.9
		Sarcosine	386.951	453.408	605.987	489.24	519.802	545.795	470.18	518.043	589.095	526.699	484.431	497.606	502.144	448.274	436.251	491.555
		Threonine	273.578	215.896	237.833	384.328	313.6	212.695	248.228	178.819	485.385	370.841	256.051	328.008	377.683	332.032	205.554	310.036
		Glutamate	89.5114	85.478	117.487	83.3816	93.5312	81.737	94.9586	99.0374	99.2079	80.921	76.0268	84.499	75.9759	86.618	67.587	72.7459
		Guanidinoacetate	3.91095	5.48362	5.21162	5.83952	4.0061	2.83092	4.16594	4.97248	6.64948	4.70119	3.3963	3.39572	5.45426	3.26262	4.35219	4.99596
		Aspartate	7.60337	5.04906	8.70368	9.32281	6.77487	6.16717	6.82153	5.3917	10.482	6.48857	6.77708	7.8539	6.55409	5.78788	6.01539	6.16604
		Glycine	254.595	311.722	301.325	262.744	326.309	209.337	290.886	266.296	396.189	423.037	372.238	290.454	400.63	358.71	325.214	290
		Glutamine	563.847	798.627	808.882	662.102	732.252	697.407	726.959	768.309	732.596	783.124	945.459	871.658	774.385	881.424	751.183	819.101
		Serine	156.315	197.966	192.309	154.422	240.341	175.699	215.753	172.125	279.084	225.456	256.781	251.53	224.024	234.698	193.724	237.123
		β-alanine	4.06943	2.96244	3.85542	4.14433	3.13646	3.34723	3.11437	2.96301	3.30287	4.49936	4.33308	3.03852	3.28305	4.88393	3.55522	3.76871
		Citrulline	144.394	102.975	156.384	183.586	109.857	139.963	140.294	149.972	129.247	145.562	112.666	119.943	110.39	114.215	133.127	103.623
		Acetyllysine	0.195968	0.114178	0.162177	0.188898	0.143033	0.196595	0.132881	0.159431	0.210396	0.147431	0.214572	0.164925	0.118767	0.24065	0.130396	0.131511
		γ-aminobutyric acid	0.183748	0.213833	0.271878	0.239806	0.238352	0.193027	0.152081	0.213984	0.259909	0.233247	0.252263	0.251442	0.185475	0.270305	0.184593	0.167442
		Glycylglycine	0.0957364	0.0603825	0.0868725	0.111284	0.0550362	0.0824804	0.082675	0.0778198	0.0923327	0.104038	0.0758217	0.0742986	0.105086	0.061004	0.0975187	0.0704623
		Cystine	64.5887	39.6177	70.2952	90.1859	70.6698	75.5542	104.294	77.6191	91.4229	108.668	103.225	78.0786	176.544	90.2642	116.184	136.609
		Histidine	20.2858	52.8621	43.4919	31.8854	53.0261	28.4315	32.2246	42.2838	65.3506	71.7259	70.5762	71.1913	65.4885	63.9287	64.1106	63.5624
		Hydroxylysine	1.04825	0.876273	1.20575	1.25872	1.10562	0.805315	0.810601	0.913387	1.3398	1.38529	1.48899	1.20915	1.21772	1.20175	1.10848	0.959659
		Lysine	217.588	247.798	301.42	311.205	240.789	260.386	235.194	263.836	341.203	345.05	370.189	399.201	414.335	417.044	358.027	396.708
		Ornithine	18.3162	21.0427	28.9511	21.6459	24.5513	22.382	25.3824	24.7668	31.3723	34.3443	30.564	39.5253	34.7182	26.6058	27.1075	32.8646
		Carnosine	1.1626	1.29521	0.89311	1.30377	1.45098	1.23356	1.1013	1.26718	1.08893	1.94127	1.43786	1.64491	1.06662	1.46463	1.31928	1.18298
		Arginine	64.6052	126.358	124.055	91.0099	113.81	74.7415	79.2384	127.658	130.266	131.417	130.886	123.992	129.001	120.335	99.2586	128.44
		Acetylglycine	142.694	117.559	95.335	302.038	198.081	67.5514	177.596	113.151	190.115	156.042	85.5287	202.332	162.737	185.547	114.354	86.9771
		Allantoin	130.509	166.781	158.555	198.325	189.309	112.54	133.463	134.234	184.922	195.02	208.149	181.753	136.228	169.609	129.809	145.859
		Taurine	196.897	159.179	243.64	217.123	125.489	176.333	143.48	154.957	188.363	133.404	190.067	119.833	123.257	190.749	125.464	207.534
		Glutathione	109.509	92.0914	162.479	127.343	112.886	121.371	173.195	166.362	95.4246	117.04	130.639	163.112	164.121	221.847	111.359	117.335
		Hypotaurine	168.101	112.246	198.868	270.748	141.542	137.008	119.3	144.391	151.91	134.758	154.445	127.465	134.279	174.007	141.803	157.851
		3-aminobutyric acid	91.625	165.119	142.492	193.172	317.555	93.36	98.2227	138.477	115.941	158.628	179.207	203.692	130.186	209.389	148.214	128.773
		Asparagine	136.787	121.499	128.78	141.988	106.234	130.737	130.735	108.752	223.706	229.923	161.892	202.861	201.176	155.558	177.847	225.978
